# Supplementary material for: Human Engineered Heart Tissue as a Versatile Tool in Basic Research and Preclinical Toxicology
Source: PLoS One. 2011 Oct 20;6(10):e26397. doi: 10.1371/journal.pone.0026397 (PMC3197640; doi:10.1371/journal.pone.0026397)
Supplement: Table S1 — PCR primers. List of primer pairs used to determine transcript levels by quantitative PCR. (XLS) [file pone.0026397.s006.xls]

## Sheet: Tabelle1
Transcript	RefSeq#	Forward primer	Reverse primer
ACTC1	NM_005159.4	GCCCTGGATTTTGAGAATGA	ATGCCAGCAGATTCCATACC
ANP	NM_006172.3	CTGAGGGCGCTGCTCACTGC	TCTGTCCCTAGGCCCAGCCC
brachyury homolog	NM_003181.2	GCAAAAGCTTTCCTTGATGC	ATGAGGATTTGCAGGTGGAC
CALPONIN	NM_001299.4	AAGGACGCACTGAGCAACGCTATT	ACGCCACTGTCACATCCACATAGT
CD31	NM_000442.3	TCTATGACCTCGCCCTCCACAAA	GAACGGTGTCTTCAGGTTGGTATTTCA
CD45	NM_002838.3	ACCACTGCATTCTCACCCGCAAG	GTTTTGCATTGGCGGCGGAGC
FOXA2	NM_153675.2	GCATTCCCAATCTTGACACGGTGA	GCCCTTGCAGCCAGAATACACATT
FOXA3	NM_004497.2	TTGGCCATGTCGTCACCATTCTCT	CCCACACCCTAACCAGCCTTT
GATA1	NM_002049.3	TGTCAGTAAACGGGCAGGTACTCA	ATACCATCCTTCCGCATGGTCAGT
KDR	NM_002253.2	GCGATGGCCTCTTCTGTAAG	ACACGACTCCATGTTGGTCA
MEOX1	NM_004527.3	TGGAAGCGTGTGAAGGGAGGT	AAGGAAGAGGGTGAAGGTGGGATTG
MESP1	NM_018670.3	GAAGTGGTTCCTTGGCAGAC	TCCTGCTTGCCTCAAAGTGT
MYH6	NM_002471.3	TTCATTGACTTTGGCATGGA	GGCTTCTGGAAATTGTTGGA
MYH7	NM_000257.2	CACAGCTCTGTCCTGCTCTG	TTCTAGCCGCTCCTTCTCTG
NEUROD1	NM_002500.2	CGCCCGCGCTTAGCATCACTA	AGTCTCATAACCCTGGGGCCTCC
PDGFRA	NM_006206.4	GAAGCTGTCAACCTGCATGA	CTTCCTTAGCACGGATCAGC
POU5F1	NM_002701.4	CGAAAGAGAAAGCGAACCAG	GCCGGTTACAGAACCACACT
SLC8A1	NM_021097.2	GCTCGAATTCCAGAATGATGA	CAGGTTGGCCAAACAGGTAT
ACTA2	NM_001141945.1	AATACTCTGTCTGGATCGGTGGCT	ACGAGTCAGAGCTTTGGCTAGGAA
SOX1	NM_005986.2	CCTGTGTGTACCCTGGAGTTTCTGT	TGCACGAAGCACCTGCAATAAGATG
VE-CAD	NM_001795.3	TGGAGAAGTGGCATCAGTCAACAG	TCTACAATCCCTTGCAGTGTGAG
GUSB	NM_000181.1	AAACGATTGCAGGGTTTCAC	CTCTCGTCGGTGACTGTTCA
